# Supplementary material for: Identification of protoplast-isolation responsive microRNAs in Citrus reticulata Blanco by high-throughput sequencing
Source: PLoS One. 2017 Aug 22;12(8):e0183524. doi: 10.1371/journal.pone.0183524 (PMC5567906; doi:10.1371/journal.pone.0183524)
Supplement: S3 Table — (XLS) [file pone.0183524.s003.xls]

## Sheet: Sheet1
Table S3 Characterization of known miRNAs in calli and protoplasts
Family	GENE name	sequence(5'-3')	length	Abundance(TPM) in calllues	Abundance(TPM) in protoplasts
miR1515	crt-miR1515	TCATTTTTGCGTGCAATGATCC	22	10.39	11.36
miR156	crt-miR156.1	TGACAGAAGAGAGTGAGCAC	20	207388	154833
	crt-miR156.2	TGACAGAAGAGAGTGAGCAC	20	207388	154833
miR159	crt-miR159	TTTGGATTGAAGGGAGCTCTA	21	203.87	111.47
miR160	crt-miR160	GCCTGGCTCCCTGTATGCCAT	21	0.06	0
miR162	crt-miR162	TCGATAAACCTCTGCATCCAG	21	10.67	10.15
	csi-miR162*	TGGAGGCAGCGGTTCATCGATC	22	0.56	0.57
miR164	crt-miR164.1	TGGAGAAGCAGGGCACGTGCA	21	90.06	107.64
	crt-miR164.2	TGGAGAAGCAGGGCACGTGCA	21	90.06	107.64
miR166	crt-miR166a.1	TCGGACCAGGCTTCATTCCCCC	22	1928.15	2284.87
	crt-miR166a.2	TCGGACCAGGCTTCATTCCCGT	22	675.96	422.59
	crt-miR166b.1	TCGGACCAGGCTTCATTCCCGT	22	675.96	422.59
	crt-miR166b.2	TCGGACCAGGCTTCATTCCCTT	22	1153.58	773.6
	crt-miR166c	TCGGACCAGGCTTCATTCCC	20	2488.12	2810.57
	crt-miR166d	TCGGACCAGGCTTCATTCCCT	21	1153.58	773.6
	crt-miR166e	TCGGACCAGGCTTCATTCCCC	21	1928.04	2284.81
	crt-miR166e*	GGAATGTTGTCTGGCTCGAGG	21	20.34	3.7
	crt-miR166	TCGGACCAGGCTTCATTCCCCC	22	1928.15	2284.87
miR167	crt-miR167a.1	TGAAGCTGCCAGCATGATCTG	21	34.58	34.8
	crt-miR167a.2	TGAAGCTGCCAGCATGATCTGA	22	34.58	34.8
	crt-miR167b.1	TGAAGCTGCCAGCATGATCTT	21	8.72	6.9
	crt-miR167b.2	TGAAGCTGCCAGCATGATCTGA	22	34.58	34.8
	csi-miR167c	TGAAGCTGCCAGCATGATCTG	21	45.7	199.83
	ctr-miR167	TGAAGCTGCCAGCATGATCTGA	22	34.58	34.8
miR168	crt-miR168.1	TCGCTTGGTGCAGGTCGGGAA	21	899.99	1004.91
	crt-miR168.2	TCGCTTGGTGCAGGTCGGGAA	21	899.99	1004.91
miR169	crt-miR169	GAGCCAAGAATGACTTGCCGA	21	0.17	0.13
miR171	crt-miR171a	TTGAGCCGCGCCAATATCAC	20	0.56	1.66
	crt-miR171b	CGAGCCGAATCAATATCACTC	21	0.056	0.06
	crt-miR171.1	TTGAGCCGCGTCAATATCTCC	21	6.42	10.53
	crt-miR171.2	TGATTGAGCCGCGCCAATATC	21	0.56	1.66
	crt-miR171.3	TGATTGAGCCGTGCCAATATC	21	20	49.48
miR172	crt-miR172a	AGAATCTTGATGATGCTGCA	20	10.67	31.48
	crt-miR172a*	GCAGCGTCCTCAAGATTCACA	21	2.57	0.7
	crt-miR172c	TGGAATCTTGATGATGCTGCAG	22	0.06	0.06
miR319	crt-miR319.1	TTTGGACTGAAGGGAGCTCCT	21	3.97	1.72
	crt-miR319.2	TTGGACTGAAGGGAGCTCCC	20	2.12	0.57
miR390	crt-miR390	AAGCTCAGGAGGGATAGCGCC	21	251.3	164.08
miR393	crt-miR393	ATCCAAAGGGATCGCATTGATC	22	0.34	0.83
miR394	crt-miR394	TTGGCATTCTGTCCACCTCC	20	2.29	1.85
miR3946	crt-miR3946	TTGTAGAGAAAGAGAAGAGAGCAC	24	0.78	0.45
miR3948	crt-miR3948	TGGAGTGGGAGTGGGAGTAGGGTG	24	4.75	3.58
miR3951	crt-miR3951	TAGATAAAGATGAGAGAAAAA	21	255.3	340.61
miR3952	crt-miR3952	TGAAGGGCCTTTCTAGAGCAC	21	17.1	8.68
miR3953	crt-miR3953	TTGAGTTCTGCAAGCCGTCGA	21	3.52	4.6
miR3954	crt-miR3954	TGGACAGAGAAATCACGGTCA	21	3236.04	3093.4
miR396	crt-miR396a	TTCCACAGCTTTCTTGAACTG	21	73.91	148.57
	crt-miR396b	TTCCACAGCTTTCTTGAACTG	21	74.42	154.95
	crt-miR396c	TTCAAGAAATCTGTGGGAAG	20	0.06	0
	crt-miR396	TTCCACAGCTTTCTTGAACTT	21	1.4	2.49
miR397	crt-miR397	TCATTGAGTGCAGCGTTGATG	21	529.41	423.86
miR399	crt-miR399a	TGCCAAAGGAGATTTGCCCGG	21	6.09	10.98
	crt-miR399b	TGCCAAAGGAGAGTTGCCCTA	21	0.28	0.38
miR403	crt-miR403	TTAGATTCACGCACAAACTCG	21	39.33	24.26
miR408	crt-miR408	ATGCACTGCCTCTTCCCTGGC	21	22.29	57.46
miR472	crt-miR472	TTTTCCCACACCTCCCATCCC	21	28.66	132.61
miR477	crt-miR477a	ACCTCCCTCGAAGGCTTCCAA	21	0	0.13
	crt-miR477c	TCCCTCGAAGGCTTCCAATATA	22	0	0.13
miR479	crt-miR479	TGTGATATTGGTTCGGCTCATC	22	0.17	0.06
miR482	crt-miR482a	TCTTCCCTATGCCTCCCATTCC	22	18.83	55.29
	crt-miR482a*	AGTGGGAGCGTGGGGTAAGAAG	22	88.33	28.16
	crt-miR482b	TCTTGCCCACCCCTCCCATTCC	22	5.14	43.41
	crt-miR482c	TTCCCTAGTCCCCCTATTCCTA	22	56.43	109.43
miR530	crt-miR530b	TGCATTTGCACCTGCATCTTG	21	0.06	0
miR535	crt-miR535	TGACAATGAGAGAGAGCACAC	21	171.63	65.19
miR827	crt-miR827	TTAGATGACCATCAACAAACA	21	11.9	53.57
miR857	crt-miR857	TTTTGAATGTTGAATGGTGGCTAT	24	0.73	0.7
The miRNAs marked in yellow indicate the non-conserved miRNA.
