# Supplementary material for: Identification of protoplast-isolation responsive microRNAs in Citrus reticulata Blanco by high-throughput sequencing
Source: PLoS One. 2017 Aug 22;12(8):e0183524. doi: 10.1371/journal.pone.0183524 (PMC5567906; doi:10.1371/journal.pone.0183524)
Supplement: S4 Table — (XLS) [file pone.0183524.s004.xls]

## Sheet: Sheet1
Table S4 Characterization of novel miRNAs in calli and protoplasts
miRNA	sequence(5'-3')	Length (nt)	Abundance(TPM) in calllues	Abundance(TPM) in protoplasts
novel_mir_1	CTTGGAGACGAAAATGAAGACG	22	7.21	5.11
novel_mir_2	TTTAGATCTGTTGCTAGGCTTG	22	0.34	0
novel_mir_3	TGAGGCATCGAAGGTAGGCAC	21	0.45	0
novel_mir_4	CAGAGGCAAGAAATGAGCTAT	21	0.56	0.57
novel_mir_5	TGTGAGAGGGCCGTAAGTTAC	21	0.39	0
novel_mir_6	CTCTGTCCAAGCAATTAACAA	21	10.34	14.49
novel_mir_7	AGGAGATGAGGGCATGTAGGA	21	0.39	0
novel_mir_8	CGAGCCACAGACGACGGACCA	21	0.28	0
novel_mir_9	TGACTCGTGAGTTGGCCTTGT	21	5.03	1.92
novel_mir_10	TTATCAAAGTACATGGAGAGA	21	0.5	0
novel_mir_11	TATTGGCCTGGTTCACTCAGA	21	0.56	0.38
novel_mir_12	CTGGACAAATTGCAAACTACA	21	2.74	0.96
novel_mir_13	AGCTGCCGACTCATTCATTCA	21	5.92	2.11
novel_mir_14	TTGGACAGAGAAATCACGGTCA	22	36021.4	34234.9
novel_mir_15	TGTTTGTACAAGCAGTGGTAT	21	0.28	0
novel_mir_16	CAATCGATGGATTGGATATGGAT	23	0.39	0
novel_mir_17	TGAACTACCTGTAGGGATTTC	21	0.5	0
novel_mir_18	TGGGTTAATGTATGACGGTGGT	22	0.39	0
novel_mir_19	GGGTGTTTGGTCTAGTGGTAT	21	0.39	0
novel_mir_20	TGATTGCAGGTGAATTAATTTTT	23	2.12	0
novel_mir_21	TGACAGAAGAGAGAGAGCAC	20	901.56	688.56
novel_mir_22	CAACGGCTGGATGCAACGGTG	21	3.35	0
novel_mir_23	TAAACTCGTCTTGGACTTTAA	21	5.75	0
novel_mir_24	TGTAAACTCTTGATATCCCAA	21	2.46	0
novel_mir_25	TTGCCAACTCCTCCCATGCCGA	22	63.86	295.22
novel_mir_26	CATTCCTTGGATTTCCTGCATT	22	0.5	0
novel_mir_27	TCTTACCTATGCCACCCATTCC	22	164.98	373.43
novel_mir_28	AGCTGCTGACTCGTTGGTTCA	21	0.34	0
novel_mir_29	TGAGGGAAGAGCTTAGAAGG	20	0.78	0.83
novel_mir_30	TGTTAAAGTGAAGATGCCCTC	21	0.34	0.64
novel_mir_31	TATGGTGACATAGATTCGCTGAT	23	0.5	0
novel_mir_32	TGAGGAGAATGTATCTTACATG	22	0.61	0
novel_mir_33	TGCTCTCTGGAATTAAACGGTTA	23	0.28	0
novel_mir_34	TCCGGATGTTGACAGCAAGCAT	22	0.61	0
novel_mir_35	GTTCTCAGGTCGCCCCTGTGGGA	23	101.68	0
novel_mir_36	TACAACTGTGGCACGGTACCA	21	0.34	0
novel_mir_37	AAGTGGTATACCGGTTTAGACTT	23	0.45	0
novel_mir_38	AGGATCAGACTACGGTGCAACT	22	0.28	0
novel_mir_39	AATGGGAGGGGTGGGCAAGAAA	22	0.34	0
novel_mir_40	CTCTGACTTTCTCGCACTTTA	21	0.39	0.57
novel_mir_41	GTGCTCTCTACCATTGTCATA	21	0.89	0.32
novel_mir_42	TGGACACTCGAGGATGCGGACT	22	1.62	0
novel_mir_43	TTAGATTCTTTAAACGCGGTTG	22	0.5	0.77
novel_mir_44	CAATTGTTGTCTTGCCTATA	20	0.84	1.72
novel_mir_45	TAGAAGTGTTCAGGTGCTGTT	21	0.5	0.38
novel_mir_46	CACGCGCTCCCCTTCTCCAAC	21	2.57	6.9
novel_mir_47	TTGTGGAGTGTGTATGTTACA	21	1.34	1.53
novel_mir_48	TAGTAGTGAATTGATAACGGC	21	0.84	1.92
novel_mir_49	TGCAACTGTAGCACGGTACCA	21	6.48	4.41
novel_mir_50	TGTTTTGGGTGAAACGGGTGTT	22	30.62	0
novel_mir_51	GCTATAGGGGTAGAGACGGGCTT	23	0.34	0
novel_mir_52	TCTTTCGTTGGATGCATCATA	21	0.28	0
novel_mir_53	GAATTAGATCAATGGCTTATA	21	6.15	8.87
novel_mir_54	TTATTTGCGGTGTTCGGGATA	21	1.51	0
novel_mir_55	TTCAGAGTAGACAAATGGTAA	21	0.5	1.02
novel_mir_56	TAATAGCTTCCTCGGACTTTA	21	5.14	4.53
novel_mir_57	AAGAAGAATGAGAGAAAGCTG	21	0.56	0
novel_mir_58	AGTTCTGTAGTAGAGATAGCATT	23	0.45	0
novel_mir_59	TATTATTGCAGTCGCCACATTC	22	2.46	3.19
novel_mir_60	GATGTATCGTTAATTGAGTGGTT	23	0.28	0
novel_mir_61	AGAAAAATTGAACTTGGCAGC	21	0.67	0
novel_mir_62	CTTGGAACGAGCATGAAGAAAT	22	3.13	0
novel_mir_63	TCCAAATTTCGTAGACAATCA	21	0.56	0
novel_mir_64	CCACTGTAAGCAACTAGCAGGAG	23	0.34	0
novel_mir_65	CAGAGTCTGTAACGTAGTTTT	21	0.5	0
novel_mir_66	GTGACAGAAGAGAGTGAGCAC	21	5.08	0
novel_mir_67	ATGACAGAAGAGAGAGAGTAC	21	279.85	235.08
novel_mir_68	CAGGTAAAGATGAGAGAAAAA	21	3.86	1.85
novel_mir_69	GCTGGTGCAACTGTGGCACGGT	22	0.5	0
novel_mir_70	ATTCCTGTCGGAATAGCGGCCT	22	113.02	125.2
novel_mir_71	GATGCAACTGTAGCACGGTAC	21	3.35	1.72
novel_mir_72	TATTTGGAGAGTATTTTGGAG	21	0.61	0.38
novel_mir_73	CCTCCCCTGAGATTTGGTGTA	21	0.34	0.57
novel_mir_74	TTTGTTTATATGTAGACGACAT	22	0.39	0
novel_mir_75	TTTCTCTCGTTCTTCTTGATA	21	1.23	0.77
novel_mir_76	CATTGTAGTGTTTGAAATGGCTT	23	0.39	0
novel_mir_77	CGGATCTGTCACTTGCCGGTATT	23	0.78	0.32
novel_mir_78	TGGTACTGTTTGAACCGGGTAT	22	7.54	5.55
novel_mir_79	TGGGTTTGCATGCGCTTGAA	20	1.23	0.57
novel_mir_80	AGAACGAGAGAAAGACGAGAG	21	5.48	0
novel_mir_81	TCTAAATATGAGGGGTTGGACCA	23	0.34	0
novel_mir_82	AGACATGAGAAGAATAAGCAA	21	0.28	0
novel_mir_83	TATCTTGAACCGTTGACTTCT	21	0.56	0.83
novel_mir_84	CTAGTGGAAGTAGCAAAGAAA	21	0.34	0.64
novel_mir_85	CGAGAGGGTTGTAAGTTACATG	22	0.45	0
novel_mir_86	CAAGCCAGAACGCACTGACACTA	23	0.95	0.38
novel_mir_87	TTATGAGCTGAAGTATGTGAATT	23	3.3	0
novel_mir_88	CTGAGTCTGGAGGACATGGCTG	22	0.39	0
novel_mir_89	TCTGGATGAATATTTGAAGGC	21	6.03	5.43
novel_mir_90	TCGGGTTCGGATCGGATCGGAT	22	0.56	0
novel_mir_91	CCACAGTTGCATCCAGTCGTT	21	0.73	0.7
novel_mir_92	CCACGAGTGTAAGAGGAATGA	21	0.67	0
novel_mir_93	ATTCGGGTTAAGTTCGGGTTG	21	2.07	2.23
novel_mir_94	AACGAGAGAAGGACGAGAGAA	21	2.07	2.49
novel_mir_95	CTAGGTGCAACTGTGGCACGGTG	23	0.39	0
novel_mir_96	CAAGAAGACGAGTCGTGAATA	21	1.12	1.09
novel_mir_97	TGAAGCTGCCAGCATGATCTA	21	244.37	177.3
novel_mir_98	AGCTGATGATGAGAAACATTTA	22	2.46	0
novel_mir_99	CTTCAACATTCAGCCTGGGCA	21	0.39	0.51
novel_mir_100	CGGGTTGTAAATTCGGGTTGA	21	2.46	4.47
novel_mir_101	TGGTATGGGTGAGTAGGGAAG	21	353.26	185.15
novel_mir_102	TATGTTGCAACAGTGGTACGGTA	23	0.89	0
novel_mir_103	TTTCTTCATGAGAGCTGGCCA	21	0.61	0.96
novel_mir_104	AACGAGAGAAAGACAAGAGAA	21	1.68	0.96
novel_mir_105	TGAGTTGGTTGGCATTTCCTC	21	1.34	0
novel_mir_106	GCTGGAGTAGCTCAGTTGGTT	21	17.1	13.02
novel_mir_107	TTAGGGATATAACAGTTGAAT	21	0.28	0
novel_mir_108	TGCTGAGGAACAGATGCAGTTG	22	4.08	0
novel_mir_109	ATGGCATAGACATGGTAACAGCA	23	0.34	0
novel_mir_110	TCGCAGGGGAGATGGGACCAAC	22	29.11	21
novel_mir_111	CTTCTGTCGCAGGAGAGATGGT	22	3.97	0
novel_mir_112	TCTTTGTAGGAGATTTAGACA	21	12.63	11.17
novel_mir_113	CGAGAGTTTGAGAGATTGGGCAA	23	0.5	0
novel_mir_114	TGGATTGAATTTGGATATTGTAG	23	0.61	0
novel_mir_115	TGCAACTGTGGTACCGTGCTA	21	3.13	3
novel_mir_116	CAATTGGAATGGTGCAATCTT	21	0.39	0
novel_mir_117	TTTAGGTATGAAATAAAATTA	21	0.39	1.02
novel_mir_118	CAATTTCTCATACACACAACT	21	0.56	0
novel_mir_119	TTGACGGAAGATAGAGAGCAC	21	155.71	69.72
novel_mir_120	TTGTCGCCGGAGAGATAGCACC	22	0.61	0
novel_mir_121	TCACAGGATGCTGGCACTTGC	21	0.34	0
novel_mir_122	TGAGGAGAATGTATCTTACA	20	0.28	0
novel_mir_123	GGAGTGAACCTGAGAACAGAGG	22	0.28	0
novel_mir_124	TTGACAGAAGAGAGTGAGCAC	21	25542.7	23466.8
novel_mir_125	CTCATGGGATTAAAAATTTGG	21	0.5	0.45
novel_mir_126	TTGCAACTGTGGCACGGTACC	21	6.15	5.04
novel_mir_127	TCTAAAGATAGGTAGATTTAG	21	8.99	0
novel_mir_128	ACTTTGTCGTGTGTCGCCTAG	21	0.56	0
novel_mir_129	AGAATCTTGATGATGCTGCAT	21	32.29	100.36
novel_mir_130	TATTTTATCTTAGAATCGGAATC	23	0.39	0
novel_mir_131	ATGTAACTGTGGTACGGTAC	20	1.56	2.36
novel_mir_132	AGGTTGGTCGGTAATGGCTGC	21	1.06	0
novel_mir_133	CGCACCCCAGCGTGGAACCATC	22	0.67	0.64
novel_mir_134	CGAATTGCCATGAACAGCGATC	22	33.86	32.62
novel_mir_135	TCAGGGAACCCTGATTGGAAG	21	0.34	0
novel_mir_136	TACTAGGGATCTCAACATTTGGA	23	1.62	0
novel_mir_137	TAGCCAAGGATGACTTGCCCG	21	0.39	0.83
novel_mir_138	TTCCACGGCTTTCTTGAACTT	21	3.35	1.85
novel_mir_139	TGAATCTTGATGATGCTGCAT	21	1.06	1.28
novel_mir_140	TACAAACTGATGTGGCATGATT	22	0.67	0
novel_mir_141	CGAAGCTCATTGTAGAAGGTG	21	0.28	0
novel_mir_142	CGCTATCTATCCTGAGTTTTC	21	10.73	13.47
novel_mir_143	TTGAGAAGTGTAGTATTATTT	21	0.67	0
novel_mir_144	CCAACGTAGATCCAGCAAATA	21	0.45	0
novel_mir_145	TAAAAAATCTGTGTACTTTTCA	22	0.28	0.32
novel_mir_146	AGAGATGTGTTGTACAAATTCTG	23	2.51	0
novel_mir_147	CCTGGGGAGCAGCTGCGCGGT	21	0.39	0.89
novel_mir_148	TAATTGTAACATACATTCCTC	21	0.95	0
novel_mir_149	TTCCACCAAAGCATTCATTTCC	22	2.35	5.43
novel_mir_150	TTGTGTGTGGATGTACGTTACA	22	0.56	0.38
novel_mir_151	TTTTCTGGCATTCATTCCAATG	22	0.39	0
novel_mir_152	TTGATAATAAAATTTAGATCG	21	0.73	1.98
novel_mir_153	AAAACTCAGGATAGATAGCGC	21	2.01	0
novel_mir_154	CAACGGCTGGATGCAACTGTA	21	0.95	1.09
novel_mir_155	CAAATAATTTTGTGAATCTGGT	22	0.34	0
novel_mir_156	CACGATTAGAGATGGGCCAAAGT	23	0.39	0
novel_mir_157	TGCCTTTTTGTAGATCCCGGA	21	1.23	0.83
novel_mir_158	CTCGGACCAGGCTTCATTCCCC	22	0.45	0.83
novel_mir_159	TCATGCGATCCCTTCGGAATT	21	5.2	3.26
novel_mir_160	CCTCTAATCAAGTCGGGTACCT	22	0.34	0
novel_mir_161	AGGATCAAGCGCTTACCATTGG	22	0.56	0
novel_mir_162	TTGGACCAGGCTTCATTCCTC	21	3.24	1.66
novel_mir_163	CGATTGTAGCAAACGGTGAAA	21	0.5	0.57
novel_mir_164	TCGGACCAGGCTTCATTCCCCT	22	2.46	2.94
novel_mir_165	CAAGTGTAGAGCATACTTCCTTA	23	0.34	0
novel_mir_166	CGGGATTTTAAAGTGCGGGAA	21	0.56	1.72
novel_mir_167	CATTTTAAAACGTGCGGATGTCT	23	9.33	12.77
novel_mir_168	CAGAACCAGTAGAGCCGGTTG	21	0.67	0.77
novel_mir_169	CAAACTCTGCCAAGAACTGACGT	23	0.61	0
novel_mir_170	CCACTTTGATTAATGGATTGT	21	0.95	0.7
novel_mir_171	GGGTATATCGGCTGGAAACCAG	22	0.39	0
novel_mir_172	CAATAAAAAACTTGTGGTGATGT	23	1.17	0
novel_mir_173	AGTTCTGTAGTAGAGATGGCATT	23	9.11	6.77
novel_mir_174	ACTGCACGTGGGCTCAGGAGAGG	23	18.16	0
novel_mir_175	TCTTTGCTTGGATGATACGGAT	22	0.45	0
novel_mir_176	TTCATAGGGATTGTCACAGTT	21	24.58	0
novel_mir_177	TTTGGAGACGCCTTTGTATGAT	22	4.47	0
novel_mir_178	TTGCTACTGTAGTCAAGGCAA	21	1.4	0
novel_mir_179	TCTGACCTGTGGATTAGTGGATT	23	0.78	0
novel_mir_180	TTAGGTTTAGATATGGCGGAT	21	2.01	0
novel_mir_181	TTAATATGGTTGTGGGTCCCT	21	0.5	0.32
novel_mir_182	CTAAAAATGGATTCAGAGATA	21	0.45	0
novel_mir_183	CCTGGGTTGAACAGTAACGCGGT	23	3.24	0
novel_mir_184	TTGGGGGTAGATTGAGGTTTA	21	14.41	12.45
novel_mir_185	TGTGAATAAGTGATTGTCTGAT	22	2.18	0
novel_mir_186	TTTGACCCGGGGAAAGTAGCATT	23	0.78	0
novel_mir_187	TGGATCATGTTGAGGCTTCAC	21	1.17	0
novel_mir_188	GAAAGGTTTCTTGGGCTTTGA	21	0.45	0
novel_mir_189	GTACTGTAGCTGTGAGAGGGACG	23	8.21	12.19
novel_mir_190	CTGGATGCAACTGTGACACGG	21	5.64	5.04
novel_mir_191	TTTTGAAAGCAGTTATGGACAT	22	0.45	0
novel_mir_192	AGTCCGGCGGACAAAGTTGGCC	22	0.39	0
novel_mir_193	TACTGAGCGAGGAAAATGTAG	21	0	0.96
novel_mir_194	GTACTGTAGCTGTGAGAGGG	20	0	0.45
novel_mir_195	TGGTTTTAAAGCTTTCCCGGA	21	0	0.83
novel_mir_196	TAAATAGTCAGAGGATATATTT	22	0	0.89
novel_mir_197	TGTGAATGAAGCGGGAGATAA	21	0	4.72
novel_mir_198	CCAGTTTGGGATTGCGGAGGCT	22	0	0.38
novel_mir_199	CTGAAAGCAACTGTGGTATGGTA	23	0	0.51
novel_mir_200	TAGCTTATGATCTTCGGTTTC	21	0	2.36
novel_mir_201	CTGGATCCAACTGTGGTATGGTA	23	0	0.32
novel_mir_202	AGGAGAATGTATCTTACATGC	21	0	0.96
novel_mir_203	CGGATGAAGATGGAGAATGTATT	23	0	0.32
novel_mir_204	TGCTCTCTGGAATTAAACGGTT	22	0	0.45
novel_mir_205	TGGGGAGCAGCTGCGCTGTGG	21	0	0.57
novel_mir_206	CGAGAGAATGTGGGAGAACGG	21	0	0.45
novel_mir_207	AATGGCTTGGTAGTTTATGGCTT	23	0	0.64
novel_mir_208	TTAGATTGGATTGTTGTATGGTT	23	0	1.15
novel_mir_209	TGTGATCGGTTTAATAGGCAT	21	0	0.64
novel_mir_210	TGCAACTGTAGTACCGTGCTA	21	0	0.32
novel_mir_211	TAAATTTTCTTTTGGCCGACC	21	0	0.96
novel_mir_212	CTCAGCTTAGAGTTTCGGCTT	21	0	0.38
novel_mir_213	TTAAACAATGGGTGGCATTTGG	22	0	0.38
novel_mir_214	TTATCAAGCTGCAATTGTGTA	21	0	0.38
novel_mir_215	CACCTGCTCATTTATACTTGA	21	0	0.32
novel_mir_216	CTTGGTAAGTAGTATTGGCAT	21	0	0.57
novel_mir_217	TCGGGGGGAGATGGCACGGGGAT	23	0	0.38
novel_mir_218	TTTCCCCTGGCAAAGTAGCAT	21	0	0.51
novel_mir_219	TGACTAAGAACCTTGCTGATGGG	23	0	0.51
novel_mir_220	CTTGGAACGAGCATGAAGAAATT	23	0	2.23
novel_mir_221	CATCGCTGGGCAGCAGCGCGCGC	23	0	0.57
novel_mir_222	GCTCACTCTCTATCTGTCACC	21	0	11.56
novel_mir_223	TAACCCACAGGTCCCAGGAT	20	0	2.3
novel_mir_224	CTTTGATAATAAGGCTGGGGTT	22	0	1.98
novel_mir_225	TGTTCTAAGTCAGATCTGGTCC	22	0	0.89
novel_mir_226	CTGGATGCAACTGTGGTATGG	21	0	0.96
novel_mir_227	CCGTTGGATGCAGTTGGATTAG	22	0	0.77
novel_mir_228	TAAGATCGCTACGTCTGCGGCTT	23	0	0.64
novel_mir_229	GTTCCCATGCCACCCATTTCTA	22	0	0.38
novel_mir_230	CGAGAGGGTTGTAAGTTACA	20	0	0.77
novel_mir_231	CAGCTTGTGTACAATGATAGT	21	0	0.64
novel_mir_232	CAGCCAAGGATGACTTGCCGA	21	0	0.32
novel_mir_233	CTGCGATGAGGACTGCCCGCGG	22	0	4.09
novel_mir_234	AGTTTTTGAGGATTGAACAGGCT	23	0	0.96
novel_mir_235	CTTTCAGCAGCCTCCGGCGTC	21	0	5.3
novel_mir_236	TGGAGAAGCTACAGACTCGCTA	22	0	1.66
novel_mir_237	TGTAACTGTGGCACGGTACCA	21	0	0.83
novel_mir_238	TTGTCGCCGGAGAGATAGCAC	21	0	0.38
novel_mir_239	GCTGGTTTGCCCGAGAGGTTA	21	0	0.57
novel_mir_240	CTAACCTGGATAAAAATGAGCAT	23	0	0.7
novel_mir_241	AGTTGATCATTCGGACCTTT	20	0	1.09
novel_mir_242	TCAAGGATTAGCTAAAAGACA	21	0	4.6
novel_mir_243	GGCAGTCACCTTGGCTAGGC	20	0	0.83
novel_mir_244	CTGGATGCAACTGTAACACGA	21	0	1.09
novel_mir_245	TGCAACTGTAGTATGGTACCAC	22	0	2.43
novel_mir_246	CAAGTGGTTTGGTAGTTGCTG	21	0	2.75
novel_mir_247	AGAAGATTTTTGACTGCACC	20	0	0.77
novel_mir_248	TGCAATTGTTGAGCTAGCATG	21	0	0.57
novel_mir_249	CAATTCTCGTTTGTACGTCGGTC	23	0	0.96
novel_mir_250	TAGCAGATGTTGTAGCAACCG	21	0	0.32
novel_mir_251	CTTTAAAGGTTCTTTGTAGGAT	22	0	0.77
novel_mir_252	CTGTAATCCTCGATCCGATGGC	22	0	0.7
novel_mir_253	AAGTGGATGCTTGGTGGAAGA	21	0	0.32
novel_mir_254	AAACTCAGGATAGATAGCGCC	21	0	0.96
novel_mir_255	CAAGGAAGAAAGAAGTTTGTA	21	0	0.77
novel_mir_256	TATTGCTTTGATATGGATTTA	21	0	0.64
novel_mir_257	TGGGGGCAAGTTGAAGTTTAC	21	0	0.38
novel_mir_258	CAAGACTCAGAATGATTGTGCTT	23	0	0.83
novel_mir_259	ATTTCTGATTTCGTCGATCACTT	23	0	0.45
novel_mir_260	TGCTTGTTGATTGTCATCTAA	21	0	1.4
novel_mir_261	CACGACGCCGTTTTTCGCTGC	21	0	0.32
novel_mir_262	CTGGATGCAACTGTAGCACGG	21	0	18.2
novel_mir_263	TTACTTGAGGACAAATAATGGTT	23	0	0.32
novel_mir_264	TTTAATTTCCTCCAATATCTTA	22	0	0.45
novel_mir_265	TTGTGGAAGGAAGCAGATATA	21	0	0.32
novel_mir_266	TTCATAGGGATTGTCACAGTTG	22	0	17.49
novel_mir_267	CCACCTGTGGATGATGAAGGCTC	23	0	0.45
novel_mir_268	CTGCTGTGATGATTTATGAATGA	23	0	2.17
novel_mir_269	CCAGAGGCTGTAATGTGAAGGTT	23	0	0.96
novel_mir_270	TTGCAACTGTGGTACGGTACC	21	0	0.64
novel_mir_271	TTTGGGCCAACCGCGAGCGGTC	22	0	0.57
novel_mir_272	AGGGGATGTATCTTACATGCAT	22	0	0.51
novel_mir_273	CAAAATTTTATTGGGTGGTGG	21	0	0.38
novel_mir_274	CAGAGATTGGAGAGAGATAGCTT	23	0	0.45
novel_mir_275	CTGTAAGTTACGGCAGCTGTA	21	0	0.51
novel_mir_276	CAAGGCTTCATTAGGAGTAAT	21	0	0.32
novel_mir_277	CAATTGTTGGAAATTCACGGCT	22	0	0.38
