# Supplementary material for: Identification of protoplast-isolation responsive microRNAs in Citrus reticulata Blanco by high-throughput sequencing
Source: PLoS One. 2017 Aug 22;12(8):e0183524. doi: 10.1371/journal.pone.0183524 (PMC5567906; doi:10.1371/journal.pone.0183524)
Supplement: S5 Table — (XLS) [file pone.0183524.s005.xls]

## Sheet: Sheet1
Table S5. Differentially expressed novel miRNAs in response to protoplast-isolation
miRNA	Normalized count (TPM)		Fold change	p-value
	callus	protoplast
Up-regulated miRNAs
novel_mir_262	0.01	18.1957	10.8294	4.39e-95
novel_mir_266	0.01	17.4934	10.7726	1.92e-91
novel_mir_222	0.01	11.5559	10.1744	1.16e-60
novel_mir_235	0.01	5.2991	9.0496	3.16e-28
novel_mir_197	0.01	4.7245	8.88402	3.01e-25
novel_mir_242	0.01	4.5968	8.84449	1.38e-24
novel_mir_233	0.01	4.0861	8.67458	6.13e-22
novel_mir_246	0.01	2.7453	8.10082	5.47e-15
novel_mir_245	0.01	2.4261	7.9225	2.47e-13
novel_mir_200	0.01	2.3622	7.88399	5.3e-13
novel_mir_223	0.01	2.2984	7.84449	1.14e-12
novel_mir_220	0.01	2.2346	7.80387	2.43e-12
novel_mir_268	0.01	2.1707	7.76202	5.21e-12
novel_mir_224	0.01	1.9792	7.62877	5.13e-11
novel_mir_236	0.01	1.66	7.37504	2.32e-09
novel_mir_260	0.01	1.4046	7.13402	4.88e-08
novel_mir_208	0.01	1.1492	6.84449	1.03e-06
novel_mir_241	0.01	1.0854	6.76208	2.21e-06
novel_mir_244	0.01	1.0854	6.76208	2.21e-06
novel_mir_25	63.8582	295.217	2.20883	0
novel_mir_129	32.2922	100.364	1.63598	9.83e-137
novel_mir_166	0.5587	1.7238	1.62545	0.00133427
novel_mir_152	0.7263	1.9792	1.44628	0.0015741
novel_mir_46	2.57	6.8952	1.42382	4.37e-09
novel_mir_117	0.3911	1.0215	1.38508	0.0292791
novel_mir_149	2.3465	5.4268	1.20959	4.53e-06
novel_mir_48	0.838	1.9153	1.19255	0.00737713
novel_mir_27	164.981	373.427	1.17853	1.34e-305
novel_mir_44	0.838	1.7238	1.04057	0.0228352
Down-regulated miRNAs
novel_mir_68	3.855	1.8515	-1.05804	0.000625273
novel_mir_119	155.707	69.7183	-1.15922	3.66e-123
novel_mir_9	5.0282	1.9153	-1.39247	1.19e-06
novel_mir_13	5.9221	2.1069	-1.49099	2.82e-08
novel_mir_12	2.7376	0.9577	-1.51527	0.00014856
novel_mir_132	1.0615	0.01	-6.72996	6.93e-06
novel_mir_172	1.1732	0.01	-6.87431	1.97e-06
novel_mir_187	1.1732	0.01	-6.87431	1.97e-06
novel_mir_105	1.3409	0.01	-7.06706	2.99e-07
novel_mir_178	1.3967	0.01	-7.12588	1.59e-07
novel_mir_54	1.5085	0.01	-7.23697	4.53e-08
novel_mir_136	1.6202	0.01	-7.34003	1.29e-08
novel_mir_42	1.6202	0.01	-7.34003	1.29e-08
novel_mir_153	2.0113	0.01	-7.65198	1.58e-10
novel_mir_180	2.0113	0.01	-7.65198	1.58e-10
novel_mir_20	2.123	0.01	-7.72996	4.5e-11
novel_mir_185	2.1789	0.01	-7.76746	2.4e-11
novel_mir_24	2.4582	0.01	-7.94146	1.04e-12
novel_mir_98	2.4582	0.01	-7.94146	1.04e-12
novel_mir_146	2.5141	0.01	-7.9739	5.52e-13
novel_mir_62	3.1287	0.01	-8.28942	5.48e-16
novel_mir_183	3.2404	0.01	-8.34003	1.56e-16
novel_mir_87	3.2963	0.01	-8.3647	8.32e-17
novel_mir_22	3.3521	0.01	-8.38892	4.43e-17
novel_mir_111	3.9667	0.01	-8.6318	4.4e-20
novel_mir_108	4.0784	0.01	-8.67186	1.25e-20
novel_mir_177	4.4695	0.01	-8.80397	1.54e-22
novel_mir_66	5.0841	0.01	-8.98985	1.53e-25
novel_mir_80	5.4752	0.01	-9.09677	1.87e-27
novel_mir_23	5.7545	0.01	-9.16855	8.07e-29
novel_mir_127	8.9949	0.01	-9.81296	1.18e-44
novel_mir_174	18.1574	0.01	-10.8263	1.98e-89
novel_mir_176	24.5823	0.01	-11.2634	7.94e-121
novel_mir_50	30.6162	0.01	-11.5801	2.59e-150
novel_mir_35	101.681	0.01	-13.3118	0
