# Supplementary material for: Identification of protoplast-isolation responsive microRNAs in Citrus reticulata Blanco by high-throughput sequencing
Source: PLoS One. 2017 Aug 22;12(8):e0183524. doi: 10.1371/journal.pone.0183524 (PMC5567906; doi:10.1371/journal.pone.0183524)
Supplement: S6 Table — (XLS) [file pone.0183524.s006.xls]

## Sheet: Sheet1
Table S6. Target genes of known miRNAs in calli and protoplasts
miRNA	Target gene	Functional annotation
crt-miR396a	Cs3g23180	Cysteine proteinase
	orange1.1t00850	Regulator of Vps4 activity in the MVB pathway protein
	Cs1g22520	Unknown protein
crt-miR396b	Cs3g23180	Cysteine proteinase
	orange1.1t00850	Regulator of Vps4 activity in the MVB pathway protein
	Cs1g22520	Unknown protein
crt-miR171.3	Cs3g14500	SWEET sugar transporter
	Cs5g08980	Transcription factor GRAS
	orange1.1t00199	Transcription factor GRAS
	orange1.1t00200	Transcription factor GRAS
crt-miR408	Cs1g03150	Blue copper protein
	orange1.1t01764	Unknown protein
crt-miR482a	Cs1g19720	Chaperone protein DnaJ
	Cs2g13250	Alpha-glucan water dikinase 1
	orange1.1t01898	disease resistance protein RGA3
	orange1.1t01926	Disease resistance protein RGA3
	orange1.1t03734	Disease resistance protein RGA2
	orange1.1t05262	Disease resistance protein RGA3
crt-miR172a	Cs6g04120	Floral homeotic protein APETALA 2
	Cs6g08190	Glycoside hydrolase starch-binding domain-containing protein
	Cs7g27790	Floral homeotic protein APETALA 2
	Cs8g16025	Unknown protein
	Cs8g17390	Floral homeotic protein APETALA 2
	orange1.1t04055	Floral homeotic protein APETALA 2
crt-miR171a	Cs5g08980	GRAS family transcription factor containing protein
	orange1.1t00199	GRAS family transcription factor containing protein
	orange1.1t00200	GRAS family transcription factor containing protein
crt-miR171.2	Cs5g08980	GRAS family transcription factor containing protein
	orange1.1t00199	GRAS family transcription factor containing protein
	orange1.1t00200	GRAS family transcription factor containing protein
	orange1.1t04897	Bidirectional sugar transporter SWEET17
crt-miR167c	Cs2g09440	Auxin response factor 6
	Cs2g15130	Auxin response factor 6
	Cs6g16030	Auxin response factor 6
crt-miR827	Cs5g10180	SPX domain-containing membrane protein
	Cs6g09050	Ubiquitin-like modifier-activating enzyme 1 Y
	Cs6g11520	Unknown protein
	Cs9g17180	Transcription factor LAF1
crt-miR472	Cs1g22350	Protein DA1-related 4
	Cs2g18470	Disease resistance protein RFL1
	Cs3g05280	Disease resistance protein
crt-miR482b	Cs1g13420	LRR and NB-ARC domain-containing disease resistance protein
	Cs1g13430	Probable disease resistance protein
	Cs1g13460	LRR and NB-ARC domain-containing disease resistance protein
	Cs1g13480	LRR and NB-ARC domain-containing disease resistance protein
	Cs5g22330	Putative disease resistance RPP13-like protein 1
crt-miR319.2	Cs2g08080	Transcription factor TCP2
	Cs2g21260	Transcription factor GAMYB
	Cs3g06390	Transcription factor GAMYB
	Cs4g10200	Similarity to MYB-related transcription factor
crt-miR172a*	Cs3g23470	Putative uncharacterized protein
crt-miR535	Cs3g21610	Ribonuclease P protein subunit p25-like protein
	Cs7g29270	Cytokinin hydroxylase
crt-miR319.1	Cs2g08080	Transcription factor TCP2
	Cs2g21260	Transcription factor GAMYB
	Cs3g06390	Transcription factor GAMYB
