# Supplementary material for: Identification of protoplast-isolation responsive microRNAs in Citrus reticulata Blanco by high-throughput sequencing
Source: PLoS One. 2017 Aug 22;12(8):e0183524. doi: 10.1371/journal.pone.0183524 (PMC5567906; doi:10.1371/journal.pone.0183524)
Supplement: S7 Table — (XLS) [file pone.0183524.s007.xls]

## Sheet: Sheet1
Table S7. Target genes of novel miRNAs in calli and protoplasts
miRNA	Target gene	Functional annotation
novel_mir_262	Cs4g02520	Cytochrome c oxidase subunit 6b-3
	Cs4g18880	Protein EARLY FLOWERING 3
	Cs4g19020	Poly(A) polymerase
	orange1.1t01714	Flowering time control protein FCA, putative
novel_mir_266	orange1.1t01008	Genome polyprotein
novel_mir_222	Cs3g22340	ABC transporter G family member 25
novel_mir_235	Cs5g05430	Peroxisomal membrane protein PEX14
novel_mir_246	Cs5g02520	Unknown protein
	Cs7g22470	NAC domain-containing protein 4
novel_mir_245	Cs2g12120	LETM1 and EF-hand domain-containing protein
	Cs4g18880	Protein EARLY FLOWERING 3
novel_mir_200	Cs1g01590	Putative BTB/POZ domain-containing protein DOT3
	Cs8g17850	Pentatricopeptide repeat-containing protein
novel_mir_223	Cs4g10700	Vacuolar-sorting protein SNF8
novel_mir_220	Cs4g10780	Serine/threonine-protein kinase rio2
novel_mir_268	Cs5g07990	Zeaxanthin epoxidase
novel_mir_260	Cs1g16040	Senescence-induced receptor-like serine/threonine-protein kinase
	Cs2g19990	F-box protein
novel_mir_244	Cs4g02520	Cytochrome c oxidase subunit 6b-3
	Cs4g19020	Poly(A) polymerase
novel_mir_25	Cs1g07160	Disease resistance protein
	Cs1g07180	Disease resistance protein
	Cs1g11740	Unknown protein
	Cs1g13380	Probable disease resistance protein
	Cs1g13410	LRR and NB-ARC domain-containing disease resistance protein
	Cs1g13430	Probable disease resistance protein
	orange1.1t02498	Putative disease resistance protein
	orange1.1t04522	LRR and NB-ARC domain-containing disease resistance protein
novel_mir_129	Cs6g04120	Floral homeotic protein APETALA 2
	Cs6g08190	Glucoamylase
	Cs7g27790	Floral homeotic protein APETALA 2
novel_mir_166	Cs2g17700	Small nuclear ribonucleoprotein Sm D2
	Cs3g09230	Unknown protein
	Cs6g06320	Kinesin-like protein KIF22-A
novel_mir_152	Cs5g01490	Mediator of RNA polymerase II transcription subunit 10a
novel_mir_117	Cs3g24800	Unknown protein
	Cs7g21120	Probable pyruvate kinase
novel_mir_149	Cs7g22180	ATP-dependent helicase NAM7
novel_mir_27	Cs2g13250	Alpha-glucan water dikinase 1
	Cs3g11030	Unknown protein
	Cs3g11080	Probable disease resistance protein
	Cs3g11120	Disease resistance protein
	Cs3g12340	Probable disease resistance protein
	Cs3g12760	Probable disease resistance protein
	Cs3g12810	Disease resistance protein RPS5
	Cs3g12850	Probable disease resistance protein
	Cs6g06810	Disease resistance protein
	orange1.1t04079	Unknown protein
	orange1.1t04084	Unknown protein
	orange1.1t04538	Disease resistance protein RFL1
novel_mir_44	Cs2g30290	Disease resistance protein RPM1
	Cs2g30960	TMV resistance protein N
	Cs2g30970	Protein DA1-related 4
	Cs5g17280	TMV resistance protein N
	Cs5g18480	Protein DA1-related 4
	Cs5g19220	Leucine-rich repeat containing protein
	Cs5g19230	Leucine-rich repeat containing protein
	Cs5g19240	Putative disease resistance protein
	Cs5g19260	Leucine-rich repeat containing protein
	Cs5g19310	Leucine-rich repeat containing protein
	Cs5g19400	Leucine-rich repeat containing protein
	Cs5g19410	TIR-NBS-LRR type disease resistance protein
	Cs5g19440	TIR-NBS-LRR type disease resistance protein
	Cs5g19850	Leucine-rich repeat containing protein
	Cs5g19880	TMV resistance protein N
	Cs5g19890	TMV resistance protein N
	Cs5g19920	Leucine-rich repeat containing protein
	Cs5g22010	Protein SUPPRESSOR OF npr1-1, CONSTITUTIVE 1
	Cs5g22480	Leucine-rich repeat-containing protein
	Cs8g10560	Leucine-rich repeat-containing protein
	orange1.1t00678	Leucine-rich repeat-containing protein
	orange1.1t00681	Protein PHLOEM PROTEIN 2-LIKE A6
	orange1.1t00694	Protein PHLOEM PROTEIN 2-LIKE A6
	orange1.1t00706	Protein PHLOEM PROTEIN 2-LIKE A6
	orange1.1t01807	Putative disease resistance protein
	orange1.1t01812	Putative disease resistance protein
	orange1.1t01815	Protein SUPPRESSOR OF npr1-1, CONSTITUTIVE 1
	orange1.1t01823	TMV resistance protein N
	orange1.1t01829	TMV resistance protein N
novel_mir_68	Cs2g07310	Unknown protein
	Cs4g05570	Unknown protein
novel_mir_119	Cs1g03640	Squamosa promoter-binding protein 1
	Cs2g05730	Squamosa promoter-binding protein 1
	Cs2g23550	Squamosa promoter-binding-like protein 4
	Cs7g10830	Squamosa promoter-binding-like protein2
	Cs7g10990	Squamosa promoter-binding-like protein 13A
	Cs7g11770	Squamosa promoter-binding-like protein 13A
	orange1.1t02265	Squamosa promoter-binding-like protein 14
	orange1.1t02597	Squamosa promoter-binding-like protein 13A
novel_mir_132	orange1.1t05057	LINE-type retrotransposon LIb DNA
	Cs9g09240	F-box protein At3g03040
novel_mir_172	Cs2g27720	Cytosolic isocitrate dehydrogenase
novel_mir_187	Cs3g08680	Cytochrome P450 82A4
	Cs3g09030	Cytochrome P450 82A3
	Cs3g09040	Cytochrome P450 82A1
	Cs3g09100	Unknown protein
novel_mir_105	Cs8g12080	Histone-lysine N-methyltransferase ASHR2
novel_mir_178	Cs3g06480	Probable disease resistance protein
	Cs3g06490	Probable disease resistance protein
	Cs3g06500	Probable disease resistance protein
	Cs3g06600	Probable disease resistance protein
	Cs3g06640	Probable disease resistance protein
	Cs3g13430	Disease resistance protein
	orange1.1t04652	Disease resistance protein RFL1
	orange1.1t04653	Disease resistance protein RFL1
	orange1.1t04833	Disease resistance protein RFL1
	orange1.1t04929	Leucine-rich repeat-containing protein 7
	orange1.1t04930	Probable disease resistance protein
	orange1.1t04933	Disease resistance protein RFL1
	orange1.1t05176	Disease resistance protein
	orange1.1t05193	Late blight resistance protein R1-A
novel_mir_54	Cs3g12710	Probable disease resistance protein
	Cs3g12720	Probable disease resistance protein
	orange1.1t04537	Disease resistance protein
novel_mir_180	Cs5g21350	Unknown protein
	Cs5g21570	Genome polyprotein
	orange1.1t00160	Retrotransposon protein
novel_mir_24	Cs2g11620	Fe(2+) transport protein 1
novel_mir_98	Cs8g17960	Zinc finger protein AZF3
	orange1.1t00810	H/ACA ribonucleoprotein complex non-core subunit NAF1
novel_mir_62	Cs4g10780	Serine/threonine-protein kinase rio2
novel_mir_22	Cs2g17890	Protein OBERON 3
	Cs7g19210	Toll-Interleukin-Resistance domain-containing protein
	Cs7g29890	40S ribosomal protein S26-1
novel_mir_177	Cs2g14260	Unknown protein
novel_mir_66	Cs1g03640	Squamosa promoter-binding protein 1
	Cs1g07620	Squamosa promoter-binding protein 1
	Cs2g05730	Squamosa promoter-binding protein 1
	Cs2g23550	Squamosa promoter-binding-like protein 4
	Cs5g12260	Squamosa promoter-binding-like protein 14
	Cs7g10830	Squamosa promoter-binding-like protein 10
	Cs7g10990	Squamosa promoter-binding-like protein 13A
	Cs7g11770	Squamosa promoter-binding-like protein 13A
	orange1.1t02265	Squamosa promoter-binding-like protein 14
	orange1.1t02597	Squamosa promoter-binding-like protein 13A
novel_mir_80	Cs5g20310	Mannan endo-1,4-beta-mannosidase 1
	Cs7g31770	HAT family dimerisation domain containing protein
	Cs8g04600	Seed maturation protein PM23
	orange1.1t01170	Ribonuclease P protein subunit p25-like protein
novel_mir_23	Cs6g22180	Unknown protein
novel_mir_176	orange1.1t01008	Genome polyprotein
